# Supplementary material for: IGFs Potentiate TAC3-induced SLα Expression via Upregulation of TACR3 Expression in Grass Carp Pituitary Cells
Source: Cells. 2019 Aug 13;8(8):887. doi: 10.3390/cells8080887 (PMC6721824; doi:10.3390/cells8080887)
Supplement: Supplementary file 1 [file cells-08-00887-s001.zip]

Archive with 5 entries (4 files):
- cells-562424-SI/
- cells-562424-SI/Supplemental Figures.pdf
- cells-562424-SI/Supplemental Table 1.pdf
- cells-562424-SI/Supplemental Table 2. Antibody table.pdf
- cells-562424-SI/Supplemental Table 3.pdf
